# Supplementary material for: Breast Cancer Polygenic Risk Score Associated with Outcomes after In Situ Breast Disease
Source: Cancer Epidemiol Biomarkers Prev. 2025 Oct 1;34(11):1936–45. doi: 10.1158/1055-9965.EPI-25-0529 (PMC12580823; doi:10.1158/1055-9965.EPI-25-0529)
Supplement: Supplemental Table 1 — Table S1. Genotyped and imputed (not genotyped) SNPs [file epi-25-0529_supplemental_table_1_suppst1.xlsx]

## Sheet: Sheet1
Breast Cancer Polygenic Risk Score Associated With Outcomes After In-Situ Breast Disease
Table S1. Genotyped and imputed (not genotyped) SNPs
SNP	RS ID	Genotyped	Gene
1_100880328_A_T	rs612683	Not genotyped	CDC14A
1_10566215_A_G	rs616488	Genotyped	PEX14
1_110198129_CAAA_C	rs767657160	Not genotyped	GSTM4
1_114445880_G_A	rs7513707	Not genotyped	AP4B1
1_118141492_A_C	rs12406858	Not genotyped	AL157902.3
1_120257110_T_C	rs637868	Genotyped	PHGDH
1_121280613_A_G	rs11249433	Genotyped	EMBP1
1_121287994_A_G	rs111458676	Not genotyped	EMBP1
1_145604302_C_CT	rs1651243840	Not genotyped	POLR3C
1_149906413_T_C	rs11205303	Not genotyped	MTMR11
1_155556971_G_A	rs12091730	Not genotyped	RP11-29H23.6
1_168171052_CA_C	rs1700211214	Not genotyped	TIPRL
1_172328767_T_TA	rs190884434	Not genotyped	DNM3
1_18807339_T_C	rs2992756	Not genotyped	KLHDC7A
1_201437832_C_T	rs35383942	Not genotyped	PHLDA3
1_202184600_C_T	rs6686987	Not genotyped	LGR6
1_203770448_T_A	rs7514172	Not genotyped	ZC3H11A
1_204502514_T_TTCTGAAACAGGG	rs1661058666	Not genotyped	MDM4
1_208076291_G_A	rs2785646	Not genotyped	CD34
1_217053815_T_G	rs2576261	Not genotyped	ESRRG
1_217220574_G_A	rs11117758	Not genotyped	ESRRG
1_220671050_C_T	rs11118563	Not genotyped	regulatory_region_variant
1_242034263_A_G	rs72755295	Not genotyped	EXO1
1_41380440_C_T	rs4233486	Not genotyped	intergenic_variant
1_41389220_T_C	rs114282204	Not genotyped	intergenic_variant
1_46670206_TC_T	rs1658653146	Not genotyped	POMGNT1, LURAP1
1_51467096_CT_C	rs1570225379	Not genotyped	intergenic_variant
1_7917076_G_A	rs707475	Not genotyped	UTS2
1_88156923_G_A	rs17426269	Genotyped	intergenic_variant
1_88428199_C_A	rs2151842	Genotyped	intergenic_variant
2_10138983_T_C	rs78425380	Not genotyped	GRHL1
2_121058254_A_G	rs6746250	Not genotyped	intergenic_variant
2_121089731_T_C	rs17625845	Genotyped	intergenic_variant
2_121159205_G_A	rs10164550	Not genotyped	intergenic_variant
2_121246568_T_C	rs10179592	Not genotyped	regulatory_region_variant
2_172974566_C_G	rs17726078	Genotyped	AC104801.1
2_174212910_A_G	rs1550622	Not genotyped	AC092573.2
2_192381934_C_T	rs2356656	Not genotyped	intergenic_variant
2_19315675_T_A	rs6743383	Not genotyped	AC092594.1
2_202204741_T_C	rs10197246	Genotyped	ALS2CR12
2_217920769_G_T	rs4442975	Genotyped	intergenic_variant
2_217955896_GA_G	rs1957349486	Not genotyped	TNS1
2_218292158_C_G	rs11693806	Not genotyped	DIRC3
2_218714845_G_A	rs3791977	Not genotyped	TNS1
2_241388857_C_A	rs4676356	Not genotyped	GPC1
2_25129473_A_G	rs6725517	Not genotyped	ADCY3
2_29179452_G_C	rs12472404	Not genotyped	FAM179A
2_29615233_T_C	rs4322799	Not genotyped	ALK
2_39699510_C_CT	rs1200368896	Not genotyped	MAP4K3-DT
2_70172587_G_A	rs6756513	Not genotyped	MXD1
2_88358825_G_C	rs1036759	Not genotyped	KRCC1
3_141112859_CTT_C	rs1553765972	Not genotyped	ZBTB38
3_172285237_G_A	rs58058861	Not genotyped	RP11-408H1.3
3_189774456_C_T	rs9882792	Not genotyped	LEPREL1
3_27353716_C_A	rs552647	Genotyped	NEK10
3_27388664_C_G	rs62255657	Not genotyped	NEK10
3_29294845_C_T	rs112476261	Not genotyped	intergenic_variant
3_30684907_C_T	rs17838698	Genotyped	TGFBR2
3_46888198_T_C	rs56387622	Not genotyped	intergenic_variant
3_4742251_A_G	rs6762558	Not genotyped	ITPR1
3_49709912_C_CT	rs1183942667	Not genotyped	BSN
3_55970777_A_AT	c3_pos55970777	Not genotyped	ERC2
3_59373745_C_T	rs2886671	Not genotyped	RP11-285B24.1
3_63887449_T_TTG	rs1703649740	Not genotyped	ATXN7
3_71620370_T_G	rs9825432	Not genotyped	FOXP1
3_87037543_A_G	rs13066793	Genotyped	VGLL3
3_99403877_G_A	rs639355	Not genotyped	COL8A1
4_106069013_G_T	rs62331150	Not genotyped	TET2
4_126752992_A_AAT	rs201415457	Not genotyped	intergenic_variant
4_143467195_C_T	rs56039025	Not genotyped	INPP4B
4_151218296_CATATTT_C	c4_pos151218296	Not genotyped	LRBA
4_175842495_G_A	rs28436676	Not genotyped	ADAM29
4_175847436_C_A	rs62334414	Not genotyped	ADAM29
4_187503758_A_T	rs13147907	Not genotyped	intergenic_variant
4_38784633_G_T	rs10012017	Not genotyped	TLR10
4_84370124_TAA_TA	rs1721204963	Not genotyped	HELQ
4_89240476_G_A	rs17014016	Genotyped	RP11-10L7.1
4_92594859_TTCTTTC_T	rs1766081122	Not genotyped	intergenic_variant
5_104300273_G_T	rs17157372	Not genotyped	RP11-6N13.1
5_122478676_C_A	rs335160	Not genotyped	PRDM6
5_122705244_C_T	rs1428387	Not genotyped	CEP120
5_1279790_C_T	rs10069690	Genotyped	TERT
5_1296255_A_AG	rs1579601010	Not genotyped	TERT
5_131640536_A_G	rs6860806	Not genotyped	SLC22A4
5_132407058_C_T	rs6596100	Not genotyped	HSPA4
5_1353077_T_C	rs62329727	Not genotyped	intergenic_variant
5_158244083_C_T	rs1432679	Genotyped	EBF1
5_16231194_G_C	rs17611291	Not genotyped	intergenic_variant
5_169591460_T_C	rs10074269	Not genotyped	intergenic_variant
5_173358154_G_A	rs6864691	Not genotyped	CPEB4
5_176134882_T_C	rs4868701	Not genotyped	RP11-375B1.1
5_2777029_G_A	rs4866496	Not genotyped	intergenic_variant
5_32579616_TCA_T	c5_pos32579616	Not genotyped	intergenic_variant
5_345109_T_C	rs62641919	Not genotyped	AHRR
5_44508264_G_GT	c5_pos44508264	Not genotyped	LINC02224
5_44619502_A_G	rs187108781	Not genotyped	intergenic_variant
5_44649944_C_T	rs4613718	Genotyped	intergenic_variant
5_44706498_A_G	rs10941679	Genotyped	intergenic_variant
5_44853593_G_C	rs17343002	Genotyped	intergenic_variant
5_52679539_C_CA	rs1372144445	Not genotyped	intergenic_variant
5_55662540_C_CT	rs1183471758	Not genotyped	intergenic_variant
5_55965167_C_T	rs889310	Not genotyped	intergenic_variant
5_56023083_T_G	rs16886165	Genotyped	intergenic_variant
5_56042972_C_T	rs76250845	Not genotyped	regulatory_region_variant
5_56045081_T_C	rs11949391	Genotyped	intergenic_variant
5_58241712_C_T	rs113778879	Not genotyped	intergenic_variant
5_71965007_G_A	rs3010266	Not genotyped	intergenic_variant
5_73234583_T_C	rs157557	Not genotyped	ARHGEF28
5_77155397_GT_G	rs368505905	Not genotyped	TBCA
5_79180995_G_GA	rs1580843779	Not genotyped	intergenic_variant
5_81512947_TA_T	rs993723211	Not genotyped	SSBP2
5_90789470_G_A	rs332529	Not genotyped	regulatory_region_variant
6_130341728_C_CT	rs1035925737	Not genotyped	L3MBTL3
6_13713366_G_C	rs418053	Not genotyped	RANBP9
6_149595505_T_C	rs2121348	Not genotyped	TAB2
6_151949806_A_C	rs6913578	Genotyped	regulatory_region_variant
6_151955914_A_G	rs60954078	Not genotyped	intergenic_variant
6_152022664_CAAAAAAA_C	rs1779783912	Not genotyped	ESR1
6_152023191_G_A	rs851984	Genotyped	ESR1
6_152055978_A_T	rs6904031	Not genotyped	ESR1
6_152432902_C_T	rs910416	Not genotyped	ESR1
6_16399557_C_T	rs3819405	Not genotyped	ATXN1
6_169006947_C_G	rs9364472	Not genotyped	SMOC2
6_170332621_T_C	rs6940159	Not genotyped	regulatory_region_variant
6_18783140_G_A	rs12211970	Not genotyped	intergenic_variant
6_20537845_CA_C	rs1005745216	Not genotyped	CDKAL1
6_21923810_T_C	rs9358466	Not genotyped	CASC15
6_27425644_G_C	rs34196306	Not genotyped	ZNF184
6_43227141_G_A	rs111342015	Not genotyped	TTBK1
6_82263549_AAT_A	rs1582418597	Not genotyped	FAM46A
6_85912194_CAA_C	rs1410612422	Not genotyped	intergenic_variant
6_87803819_T_C	rs73754909	Not genotyped	CGA
7_101552440_G_A	rs71559437	Not genotyped	CUX1
7_102481842_T_C	rs7800548	Not genotyped	FBXL13
7_130656911_C_T	rs12706954	Not genotyped	LINC-PINT
7_130674481_G_A	rs68056147	Not genotyped	LINC-PINT
7_139943702_CT_C	rs73160865	Not genotyped	RNU1-58P
7_144048902_G_T	rs62485509	Not genotyped	ARHGEF5
7_21940960_A_G	rs7971	Genotyped	DNAH11
7_25569548_C_T	rs289997	Not genotyped	intergenic_variant
7_28869017_G_A	rs74765302	Not genotyped	CREB5
7_55192256_A_C	rs13244925	Genotyped	EGFR
7_91459189_A_ATT	rs1788696782	Not genotyped	MTERF
7_94113799_T_C	rs17268829	Not genotyped	intergenic_variant
7_98005235_G_A	rs4439053	Genotyped	BAIAP2L1
7_99948655_T_G	rs111963714	Not genotyped	PILRB
8_102483100_T_C	rs62517052	Not genotyped	KB-1562D12.1
8_106358620_A_T	rs12546444	Not genotyped	ZFPM2
8_117209548_A_G	rs13267382	Not genotyped	LINC00536
8_120862186_A_G	rs62526620	Not genotyped	DSCC1
8_124563705_T_C	rs35542655	Not genotyped	regulatory_region_variant
8_124571581_G_A	rs12541094	Not genotyped	RP11-174I12.2
8_124739913_T_G	rs7842619	Not genotyped	ANXA13
8_128213561_C_CA	rs1815412833	Not genotyped	intergenic_variant
8_128370949_C_G	rs12550713	Not genotyped	CASC8
8_128372172_A_G	rs10096351	Not genotyped	CASC8
8_129199566_G_A	rs1016578	Not genotyped	regulatory_region_variant
8_143669254_A_G	rs7830152	Not genotyped	intergenic_variant
8_170692_T_C	rs66823261	Not genotyped	RPL23AP53
8_17787610_CT_C	rs1319010471	Not genotyped	PCM1
8_23447496_A_G	rs1028016	Genotyped	regulatory_region_variant
8_23663653_C_A	rs310295	Not genotyped	SNORA67
8_29509616_A_C	rs9693444	Genotyped	regulatory_region_variant
8_36858483_A_G	rs13365225	Not genotyped	intergenic_variant
8_76230943_A_G	rs1511243	Not genotyped	CASC9
8_76333056_C_T	rs72658084	Not genotyped	HNF4G
8_76378165_G_T	rs1533366	Not genotyped	HNF4G
9_110303808_TAA_T	rs1829730796	Not genotyped	intergenic_variant
9_110837073_A_G	rs10816625	Genotyped	regulatory_region_variant
9_110837176_C_T	rs13294895	Genotyped	regulatory_region_variant
9_110849525_G_T	rs7848334	Not genotyped	regulatory_region_variant
9_110885479_C_T	rs630965	Genotyped	intergenic_variant
9_119313486_A_G	rs1895062	Not genotyped	ASTN2
9_129424719_A_G	rs3861871	Not genotyped	LMX1B
9_136146597_C_T	rs550057	Not genotyped	ABO
9_21964882_CAAAA_C	rs1563883921	Not genotyped	CDKN2A
9_22041998_C_G	rs17694493	Genotyped	CDKN2B-AS1
9_36928288_T_C	rs4880038	Not genotyped	PAX5
9_6880263_A_G	rs10975870	Not genotyped	KDM4C
9_87782211_T_C	rs665889	Genotyped	regulatory_region_variant
9_98362587_T_C	rs10120432	Not genotyped	RP11-332M4.1
10_114777670_C_T	rs10885405	Not genotyped	TCF7L2
10_115128491_T_C	rs12250948	Genotyped	intergenic_variant
10_123095209_G_A	rs9421410	Not genotyped	regulatory_region_variant
10_123340107_A_G	rs45631580	Not genotyped	FGFR2
10_123340431_GC_G	rs1421967835	Not genotyped	FGFR2
10_123349324_A_T	rs45631563	Not genotyped	FGFR2
10_13892298_G_A	rs10796139	Not genotyped	FRMD4A
10_22032942_A_G	rs7072776	Genotyped	MLLT10
10_22477776_ACC_A	rs762131501	Not genotyped	intergenic_variant
10_22861490_A_C	rs10764337	Not genotyped	PIP4K2A
10_38523626_C_A	rs2384736	Not genotyped	intergenic_variant
10_5794652_A_G	rs55910451	Not genotyped	FAM208B
10_64299890_A_G	rs10995201	Not genotyped	ZNF365
10_64819996_G_T	rs6479868	Genotyped	intergenic_variant
10_71335574_C_T	rs111833376	Not genotyped	NEUROG3
10_80851257_G_T	rs719338	Genotyped	ZMIZ1
10_80886726_A_G	rs4980029	Not genotyped	ZMIZ1
10_95292187_CAA_C	rs1231420016	Not genotyped	CEP55
11_103614438_T_G	rs7125780	Not genotyped	RP11-563P16.1
11_108267402_C_CA	rs1591459760	Not genotyped	C11orf65
11_111696440_T_C	rs610437	Not genotyped	ALG9
11_116727936_A_T	rs625145	Not genotyped	SIK3
11_122966626_A_G	rs7121616	Not genotyped	CLMP
11_129243417_T_G	rs7939702	Not genotyped	BARX2
11_129461016_A_G	rs11822830	Not genotyped	regulatory_region_variant
11_18664241_T_G	rs10832963	Not genotyped	intergenic_variant
11_1895708_C_A	rs4980386	Not genotyped	LSP1
11_42844441_C_T	rs4472923	Not genotyped	intergenic_variant
11_433617_T_C	rs7394715	Not genotyped	ANO9
11_44368892_G_A	rs10838267	Not genotyped	intergenic_variant
11_46318032_C_G	rs77047825	Not genotyped	CREB3L1
11_65553492_C_A	rs12287832	Not genotyped	OVOL1
11_65572431_G_A	rs10896047	Not genotyped	intergenic_variant
11_69328130_A_T	rs35039974	Not genotyped	intergenic_variant
11_69330983_G_A	rs661204	Not genotyped	regulatory_region_variant
11_69331418_C_T	rs78540526	Not genotyped	regulatory_region_variant
11_803017_A_G	rs6597981	Genotyped	PIDD
12_103097887_C_T	rs7132703	Not genotyped	intergenic_variant
12_111600134_G_T	rs11065822	Not genotyped	CUX2
12_115108136_T_C	rs1061657	Not genotyped	TBX3
12_115796577_A_G	rs11067551	Not genotyped	RP11-116D17.1
12_115835836_T_C	rs2454399	Genotyped	regulatory_region_variant
12_120832146_C_T	rs206966	Not genotyped	RP1-166H1.2
12_14413931_G_C	rs12422552	Genotyped	regulatory_region_variant
12_28149568_C_T	rs788458	Genotyped	regulatory_region_variant
12_28174817_C_T	rs7297051	Genotyped	regulatory_region_variant
12_28347382_C_T	rs11049431	Not genotyped	RP11-967K21.1
12_29140260_G_A	rs1027113	Not genotyped	intergenic_variant
12_293626_A_G	rs797736	Not genotyped	RP11-598F7.6
12_57146069_T_G	rs2277339	Genotyped	PRIM1
12_70798355_A_T	rs2870876	Not genotyped	KCNMB4
12_83064195_G_GA	rs2136866244	Not genotyped	intergenic_variant
12_85004551_C_T	rs10862899	Not genotyped	intergenic_variant
12_96027759_A_G	rs17356907	Genotyped	regulatory_region_variant
13_32839990_G_A	rs56404467	Not genotyped	FRY
13_32972626_A_T	rs11571833	Not genotyped	BRCA2
13_43501356_A_G	rs9315973	Not genotyped	EPSTI1
13_73806982_T_C	rs12870942	Not genotyped	intergenic_variant
13_73960952_A_G	rs2181965	Not genotyped	intergenic_variant
14_105213978_T_G	rs4983544	Not genotyped	ADSSL1
14_37128564_C_A	rs34914085	Not genotyped	PAX9
14_37228504_C_T	rs2253012	Not genotyped	SLC25A21
14_68660428_T_C	rs2588809	Genotyped	RAD51B
14_68979835_T_C	rs11624333	Genotyped	RAD51B
14_91751788_TC_T	rs1214352205	Not genotyped	CCDC88C
14_91841069_A_G	rs941764	Genotyped	CCDC88C
14_93070286_C_T	rs78440108	Not genotyped	RIN3
15_100905819_A_C	rs144767203	Not genotyped	intergenic_variant
15_46680811_C_A	rs187010898	Not genotyped	intergenic_variant
15_50694306_A_G	rs4774565	Not genotyped	intergenic_variant
15_66630569_G_A	rs8042593	Not genotyped	TIPIN
15_67457698_A_G	rs35874463	Genotyped	SMAD3
15_75750383_T_C	rs8035987	Not genotyped	SIN3A
15_91512267_G_T	rs2290202	Genotyped	PRC1
16_10706580_G_A	rs34872983	Not genotyped	regulatory_region_variant
16_23007047_G_T	rs75753503	Not genotyped	intergenic_variant
16_4008542_CAAAAA_C	rs568870518	Not genotyped	ADCY9
16_4106788_C_A	rs11076805	Not genotyped	ADCY9
16_52538825_C_A	rs35668161	Not genotyped	TOX3
16_52599188_C_T	rs4784227	Not genotyped	CASC16
16_53809123_C_T	rs55872725	Not genotyped	FTO
16_53861139_C_T	rs6499648	Not genotyped	FTO
16_53861592_G_A	rs7184573	Not genotyped	FTO
16_54682064_G_A	rs28539243	Not genotyped	intergenic_variant
16_6963972_C_G	rs12709163	Not genotyped	RBFOX1
16_80648296_A_G	rs7500067	Not genotyped	CDYL2
16_85145977_T_C	rs9931038	Not genotyped	FAM92B
16_87086492_T_C	rs12449271	Not genotyped	RP11-134D3.1
17_29168077_G_T	rs79461387	Not genotyped	ATAD5
17_39251123_T_C	rs150537328	Not genotyped	KRTAP4-8
17_40127060_T_C	rs11296	Not genotyped	DNAJC7
17_40485239_G_T	rs17881320	Not genotyped	STAT3
17_40744470_G_A	rs149370081	Not genotyped	FAM134C
17_43212339_C_CT	rs987618980	Not genotyped	TMEM106A
17_44283858_G_A	rs2668667	Not genotyped	KANSL1
17_53209774_A_C	rs2787486	Not genotyped	STXBP4
17_77781725_A_G	rs745570	Not genotyped	AC100791.2
18_11696613_C_T	rs16976596	Not genotyped	GNAL
18_20634253_C_T	rs11665269	Not genotyped	regulatory_region_variant
18_24125857_T_C	rs1111207	Not genotyped	KCTD1
18_24337424_C_G	rs527616	Genotyped	AQP4-AS1
18_24518050_AT_A	rs2056025270	Not genotyped	CHST9
18_25407513_C_G	rs8092192	Not genotyped	intergenic_variant
18_29981526_G_A	rs72931898	Not genotyped	GAREM
18_42411803_G_C	rs9954058	Not genotyped	SETBP1
18_42888797_T_C	rs9952980	Genotyped	SLC14A2
19_13249921_G_T	rs117922601	Not genotyped	STX10
19_17393925_C_A	rs56069439	Not genotyped	BABAM1
19_18569492_C_T	rs10164323	Not genotyped	ELL
19_19517054_C_CGGGCG	rs1363132939	Not genotyped	GATAD2A
19_44283031_T_C	rs56681946	Not genotyped	KCNN4
19_46166073_T_C	rs4399645	Not genotyped	intergenic_variant
19_55816678_C_T	rs1172821	Not genotyped	BRSK1
20_11379842_T_C	rs1154723	Not genotyped	intergenic_variant
20_41613706_C_G	rs6030585	Not genotyped	PTPRT
20_52296849_G_A	rs13039563	Genotyped	intergenic_variant
20_5948227_G_A	rs16991615	Genotyped	MCM8
21_16364756_T_G	rs2822999	Not genotyped	NRIP1
21_16566350_A_G	rs2823130	Not genotyped	intergenic_variant
21_16574455_C_A	rs2403907	Not genotyped	intergenic_variant
21_47762932_G_A	rs4818836	Not genotyped	PCNT
22_19766137_C_T	rs9798754	Not genotyped	GNB1L
22_29121087_A_G	rs17879961	Not genotyped	CHEK2
22_29135543_G_A	rs5997390	Not genotyped	HSCB
22_29203724_C_T	rs34134147	Not genotyped	CTA-292E10.6
22_29551872_A_G	rs132289	Not genotyped	KREMEN1
22_38583315_AAAAG_AAAAGAAAG	rs200406386	Not genotyped	PLA2G6
22_39343916_T_A	rs5750715	Not genotyped	APOBEC3A
22_40904707_CT_C	rs1290834179	Not genotyped	MRTFA
22_43433100_C_T	rs9611990	Not genotyped	TTLL1
22_45319953_G_A	rs112855987	Not genotyped	PHF21B
22_46283297_G_A	rs28512361	Not genotyped	WI2-85898F10.1
