# Supplementary material for: Breast Cancer Polygenic Risk Score Associated with Outcomes after In Situ Breast Disease
Source: Cancer Epidemiol Biomarkers Prev. 2025 Oct 1;34(11):1936–45. doi: 10.1158/1055-9965.EPI-25-0529 (PMC12580823; doi:10.1158/1055-9965.EPI-25-0529)
Supplement: Supplemental Table 2 — Table S2. Univariate and multivariate Cox regression models for recurrence-free survival (RFS) and disease-free survival (DFS) after DCIS and continuous overall PRS. [file epi-25-0529_supplemental_table_2_suppst2.xlsx]

## Sheet: Sheet1
Breast Cancer Polygenic Risk Score Associated With Outcomes After In-Situ Breast Disease
Table S2. Univariate and multivariate Cox regression models for recurrence-free survival (RFS) and disease-free survival (DFS) after DCIS and continuous overall PRS.
Characteristic	DCIS
	RFS HR	IRFS HR		DFS HR	CDFS HR
	(95% CI)	(95% CI)		(95% CI)	(95% CI)
			Univariate
Overall PRS (continuous)	1.01 (0.87, 1.17)	1.11 (0.89, 1.39)		1.13 (1.01, 1.26)	1.31 (1.09, 1.57)
			Multivariate
Overall PRS (continuous)	1.01 (0.87, 1.17)	1.11 (0.89, 1.38)		1.13 (1.01, 1.26)	1.30 (1.08, 1.56)
ER Status
Positive	1 ref	1 ref		1 ref	1 ref
Negative	1.09 (0.68, 1.75)	0.8 (0.37, 1.74)		0.94 (0.65, 1.36)	0.69 (0.37, 1.27)
DCIS Grade
Low	1 ref	1 ref		1 ref	1 ref
Intermediate	0.77 (0.51, 1.17)	0.92 (0.53, 1.61)		0.80 (0.60, 1.07)	0.86 (0.54, 1.37)
High	0.85 (0.49, 1.49)	1.18 (0.56, 2.47)		0.87 (0.58, 1.31)	0.65 (0.29, 1.44)
Age at diagnosis	0.97 (0.94, 0.99)	0.97 (0.93, 1.01)		0.98 (0.96, 1.00)	1.00 (0.96, 1.03)
Radiotherapy treatment
No	1 ref	1 ref		1 ref	1 ref
Yes	0.99 (0.71, 1.39)	1.19 (0.71, 2.00)		1.02 (0.79, 1.32)	1.19 (0.76, 1.87)
Had a mastectomy
No	1 ref	1 ref		1 ref	1 ref
Yes	0.26 (0.16, 0.42)	0.53 (0.29, 0.99)		0.52 (0.39, 0.70)	1.13 (0.72, 1.79)
Family history of breast cancer
No	1 ref	1 ref		1 ref	1 ref
Yes	1.71 (1.27, 2.31)	1.66 (1.06, 2.58)		1.41 (1.13, 1.75)	1.18 (0.81, 1.71)
