# Supplementary material for: Breast Cancer Polygenic Risk Score Associated with Outcomes after In Situ Breast Disease
Source: Cancer Epidemiol Biomarkers Prev. 2025 Oct 1;34(11):1936–45. doi: 10.1158/1055-9965.EPI-25-0529 (PMC12580823; doi:10.1158/1055-9965.EPI-25-0529)
Supplement: Supplemental Table 3 — Table S3. Univariate and multivariate Cox regression models for overall PRS quartiles and recurrence-free survival (RFS), disease-free survival (DFS), and contralateral disease-free survival (CDFS) after DCIS. [file epi-25-0529_supplemental_table_3_suppst3.xlsx]

## Sheet: Sheet1
Breast Cancer Polygenic Risk Score Associated With Outcomes After In-Situ Breast Disease
Table S3. Univariate and multivariate Cox regression models for overall PRS quartiles and recurrence-free survival (RFS), disease-free survival (DFS), and contralateral disease-free survival (CDFS) after DCIS.
Characteristic			DCIS
		RFS	IRFS	DFS	CDFS
		HR (95% CI)	HR (95% CI)	HR (95% CI)	HR (95% CI)
	Univariate
Overall PRS (quartiles)
1		1 ref	1 ref	1 ref	1 ref
2		1.41 (0.94, 2.13)	1.34 (0.70, 2.58)	1.29 (0.94, 1.77)	1.05 (0.58, 1.88)
3		1.05 (0.68, 1.62)	1.22 (0.63, 2.35)	1.21 (0.88, 1.66)	1.42 (0.82, 2.44)
4		1.14 (0.74, 1.76)	1.49 (0.79, 2.82)	1.51 (1.11, 2.05)	2.07 (1.24, 3.45)
	Multivariate
Overall PRS (quartiles)
1		1 ref	1 ref	1 ref	1 ref
2		1.42 (0.94, 2.15)	1.34 (0.70, 2.56)	1.30 (0.94, 1.78)	1.04 (0.58, 1.86)
3		1.08 (0.70, 1.67)	1.21 (0.63, 2.34)	1.22 (0.88, 1.67)	1.40 (0.81, 2.41)
4		1.13 (0.73, 1.75)	1.44 (0.76, 2.73)	1.48 (1.09, 2.02)	2.03 (1.21, 3.39)
ER Status
Positive		1 ref	1 ref	1 ref	1 ref
Negative		1.09 (0.68, 1.75)	0.8 (0.36, 1.75)	0.94 (0.65, 1.37)	0.69 (0.37, 1.27)
DCIS Grade
Low		1 ref	1 ref	1 ref	1 ref
Intermediate		0.77 (0.51, 1.17)	0.92 (0.52, 1.61)	0.80 (0.60, 1.07)	0.86 (0.54, 1.37)
High		0.85 (0.49, 1.48)	1.18 (0.56, 2.47)	0.87 (0.58, 1.31)	0.65 (0.29, 1.44)
Age at diagnosis		0.97 (0.94, 1.00)	0.97 (0.93, 1.01)	0.98 (0.96, 1.00)	1.00 (0.96, 1.03)
Radiotherapy treatment
No		1 ref	1 ref	1 ref	1 ref
Yes		0.99 (0.71, 1.39)	1.19 (0.71, 2.01)	1.03 (0.8, 1.32)	1.19 (0.76, 1.87)
Had a mastectomy
No		1 ref	1 ref	1 ref	1 ref
Yes		0.26 (0.16, 0.42)	0.54 (0.29, 0.99)	0.53 (0.39, 0.71)	1.14 (0.72, 1.80)
Family history of breast cancer
No		1 ref	1 ref	1 ref	1 ref
Yes		1.71 (1.27, 2.30)	1.65 (1.06, 2.58)	1.40 (1.13, 1.75)	1.17 (0.81, 1.70)
