# Supplementary material for: Breast Cancer Polygenic Risk Score Associated with Outcomes after In Situ Breast Disease
Source: Cancer Epidemiol Biomarkers Prev. 2025 Oct 1;34(11):1936–45. doi: 10.1158/1055-9965.EPI-25-0529 (PMC12580823; doi:10.1158/1055-9965.EPI-25-0529)
Supplement: Supplemental Table 4 — Table S4. Univariate and multivariate Cox regression models for recurrence-free survival (RFS) and disease-free survival (DFS) after DCIS and continuous ER-positive PRS. [file epi-25-0529_supplemental_table_4_suppst4.xlsx]

## Sheet: Sheet1
Breast Cancer Polygenic Risk Score Associated With Outcomes After In-Situ Breast Disease
Table S4. Univariate and multivariate Cox regression models for recurrence-free survival (RFS) and disease-free survival (DFS) after DCIS and continuous ER-positive PRS.
Characteristic	DCIS
	RFS HR	IRFS HR	DFS HR	CDFS HR
	(95% CI)	(95% CI)	(95% CI)	(95% CI)
	Univariate
ER-Positive PRS (continuous)	1.03 (0.88, 1.19)	1.14 (0.92, 1.43)	1.13 (1.02, 1.26)	1.31 (1.09, 1.57)
	Multivariate
ER-Positive PRS (continuous)	1.02 (0.88, 1.18)	1.13 (0.91, 1.42)	1.13 (1.01, 1.26)	1.30 (1.08, 1.56)
ER Status
Positive	1 ref	1 ref	1 ref	1 ref
Negative	1.09 (0.68, 1.75)	0.80 (0.37, 1.75)	0.94 (0.65, 1.36)	0.69 (0.37, 1.28)
DCIS Grade
Low	1 ref	1 ref	1 ref	1 ref
Intermediate	0.77 (0.51, 1.17)	0.92 (0.52, 1.61)	0.80 (0.60, 1.07)	0.87 (0.54, 1.38)
High	0.85 (0.49, 1.49)	1.18 (0.56, 2.47)	0.87 (0.58, 1.31)	0.65 (0.29, 1.43)
Age at diagnosis	0.97 (0.94, 1.00)	0.97 (0.93, 1.01)	0.98 (0.96, 1.00)	1.00 (0.96, 1.03)
Radiotherapy treatment
No	1 ref	1 ref	1 ref	1 ref
Yes	0.99 (0.71, 1.39)	1.19 (0.71, 2.00)	1.02 (0.80, 1.32)	1.20 (0.76, 1.87)
Had a mastectomy
No	1 ref	1 ref	1 ref	1 ref
Yes	0.26 (0.16, 0.42)	0.53 (0.29, 0.99)	0.52 (0.39, 0.70)	1.14 (0.72, 1.80)
Family history of breast cancer
No	1 ref	1 ref	1 ref	1 ref
Yes	1.71 (1.27, 2.31)	1.65 (1.06, 2.58)	1.41 (1.13, 1.75)	1.18 (0.81, 1.71)
