# Supplementary material for: Breast Cancer Polygenic Risk Score Associated with Outcomes after In Situ Breast Disease
Source: Cancer Epidemiol Biomarkers Prev. 2025 Oct 1;34(11):1936–45. doi: 10.1158/1055-9965.EPI-25-0529 (PMC12580823; doi:10.1158/1055-9965.EPI-25-0529)
Supplement: Supplemental Table 5 — Table S5: Univariate logistic regression models for associations between family history of breast cancer and characteristics normally associated with recurrence in DCIS cases. [file epi-25-0529_supplemental_table_5_suppst5.xlsx]

## Sheet: Sheet1
Breast Cancer Polygenic Risk Score Associated With Outcomes After In-Situ Breast Disease
Table S5: Univariate logistic regression models for associations between family history of breast cancer and characteristics normally associated with recurrence in DCIS cases.
Characteristic	OR (95% CI)	p-value
High grade DCIS
No	1 ref	----
Yes	0.94 (0.78-1.12)	0.479
Tumour size	1.00 (1.00-1.01)	0.11
ER Status
Negative	1 ref	----
Positive	1.27 (0.97-1.66)	0.082
Age at diagnosis	0.96 (0.95-0.98)	<0.001
