# Supplementary material for: Breast Cancer Polygenic Risk Score Associated with Outcomes after In Situ Breast Disease
Source: Cancer Epidemiol Biomarkers Prev. 2025 Oct 1;34(11):1936–45. doi: 10.1158/1055-9965.EPI-25-0529 (PMC12580823; doi:10.1158/1055-9965.EPI-25-0529)
Supplement: Supplemental Table 6 — Table S6. Univariate Cox regression models for PRS and outcomes after DCIS, stratified by family history of breast cancer. [file epi-25-0529_supplemental_table_6_suppst6.xlsx]

## Sheet: Sheet1
Breast Cancer Polygenic Risk Score Associated With Outcomes After In-Situ Breast Disease
Table S6. Univariate Cox regression models for PRS and outcomes after DCIS, stratified by family history of breast cancer
Characteristic	DCIS
	RFS	IRFS	DFS	CDFS
	HR (95% CI)	HR (95% CI)	HR (95% CI)	HR (95% CI)
Overall PRS	1.01 (0.87, 1.17)	1.11 (0.89, 1.39)	1.13 (1.01, 1.26)	1.31 (1.09, 1.57)
No family history	1.11 (0.91, 1.36)	1.35 (1.00, 1.81)	1.24 (1.08, 1.42)	1.45 (1.15, 1.82)
(N=1467)
Positive family history	0.86 (0.68, 1.08)	0.84 (0.6, 1.18)	0.96 (0.80, 1.14)	1.07 (0.79, 1.47)
(N=702)
ER-positive PRS	1.03 (0.88, 1.19)	1.14 (0.92, 1.43)	1.13 (1.02, 1.26)	1.31 (1.09, 1.57)
No family history	1.12 (0.92, 1.37)	1.34 (1.00, 1.80)	1.24 (1.08, 1.43)	1.48 (1.18, 1.85)
(N=1467)
Positive family history	0.88 (0.7, 1.11)	0.90 (0.64, 1.26)	0.96 (0.80, 1.14)	1.02 (0.75, 1.40)
(N=702)
