# Supplementary material for: Breast Cancer Polygenic Risk Score Associated with Outcomes after In Situ Breast Disease
Source: Cancer Epidemiol Biomarkers Prev. 2025 Oct 1;34(11):1936–45. doi: 10.1158/1055-9965.EPI-25-0529 (PMC12580823; doi:10.1158/1055-9965.EPI-25-0529)
Supplement: Supplemental Table 7 — Table S7. Univariate and multivariate Cox regression models for overall PRS and outcomes after DCIS, in those with no family history of breast cancer, and excluding those treated with radiotherapy or mastectomy (N=520). [file epi-25-0529_supplemental_table_7_suppst7.xlsx]

## Sheet: Sheet1
Breast Cancer Polygenic Risk Score Associated With Outcomes After In-Situ Breast Disease
Table S7. Univariate and multivariate Cox regression models for overall PRS and outcomes after DCIS, in those with no family history of breast cancer, and excluding those treated with radiotherapy or mastectomy (N=520)
Characteristic	DCIS
	RFS HR	IRFS HR	DFS HR	CDFS HR
	(95% CI)	(95% CI)	(95% CI)	(95% CI)
	Univariate
Overall PRS (continuous)	1.36 (0.98, 1.88)	1.55 (0.94, 2.56)	1.42 (1.12, 1.80)	1.66 (1.09, 2.52)
	Multivariate
Overall PRS (continuous)	1.40 (1.00, 1.95)	1.58 (0.95, 2.63)	1.45 (1.13, 1.84)	1.64 (1.08, 2.50)
ER Status
Positive	1 ref	1 ref	1 ref	1 ref
Negative	1.68 (0.67, 4.19)	1.03 (0.14, 7.56)	1.28 (0.61, 2.67)	0.70 (0.13, 3.89)
DCIS Grade
Low	1 ref	1 ref	1 ref	1 ref
Intermediate	0.70 (0.29, 1.70)	1.79 (0.52, 6.14)	0.75 (0.41, 1.36)	0.73 (0.27, 1.96)
High	0.74 (0.25, 2.17)	1.40 (0.30, 6.59)	0.87 (0.44, 1.74)	0.57 (0.16, 2.09)
Age at diagnosis	0.99 (0.92, 1.07)	1.09 (0.96, 1.23)	1.00 (0.95, 1.06)	0.97 (0.89, 1.06)
