# Supplementary material for: Breast Cancer Polygenic Risk Score Associated with Outcomes after In Situ Breast Disease
Source: Cancer Epidemiol Biomarkers Prev. 2025 Oct 1;34(11):1936–45. doi: 10.1158/1055-9965.EPI-25-0529 (PMC12580823; doi:10.1158/1055-9965.EPI-25-0529)
Supplement: Supplemental Table 8 — Table S8. Univariate and multivariate Cox regression including continuous overall PRS in LCIS. [file epi-25-0529_supplemental_table_8_suppst8.xlsx]

## Sheet: Sheet1
Breast Cancer Polygenic Risk Score Associated With Outcomes After In-Situ Breast Disease
Table S8. Univariate and multivariate Cox regression including continuous overall PRS in LCIS
Characteristic	LCIS
	RFS	IRFS	DFS	CDFS
	HR (95% CI)	HR (95% CI)	HR (95% CI)	HR (95% CI)
	Univariate
Overall PRS (continuous)	2.15 (1.22, 3.80)	2.50 (1.24, 5.05)	1.43 (1.00, 2.05)	1.27 (0.75, 2.15)
	Multivariate
Overall PRS	2.16 (1.22, 3.81)	2.51 (1.23, 5.13)	1.39 (0.98, 1.97)	1.21 (0.73, 2.02)
Age at diagnosis	0.92 (0.83, 1.02)	1.00 (0.87, 1.15)	0.96 (0.90, 1.02)	0.98 (0.89, 1.09)
Family history of breast cancer
No	1 ref	1 ref	1 ref	1 ref
Yes	0.79 (0.25, 2.45)	0.94 (0.25, 3.57)	1.62 (0.80, 3.26)	2.29 (0.74, 7.09)
