# Supplementary material for: Breast Cancer Polygenic Risk Score Associated with Outcomes after In Situ Breast Disease
Source: Cancer Epidemiol Biomarkers Prev. 2025 Oct 1;34(11):1936–45. doi: 10.1158/1055-9965.EPI-25-0529 (PMC12580823; doi:10.1158/1055-9965.EPI-25-0529)
Supplement: Supplemental Table 9 — Table S9. Univariate Cox regression models for PRS and outcomes after LCIS, stratified by family history of breast cancer. [file epi-25-0529_supplemental_table_9_suppst9.xlsx]

## Sheet: Sheet1
Breast Cancer Polygenic Risk Score Associated With Outcomes After In-Situ Breast Disease
Table S9. Univariate Cox regression models for PRS and outcomes after LCIS, stratified by family history of breast cancer
Characteristic	LCIS
	RFS	IRFS	DFS	CDFS
	HR (95% CI)	HR (95% CI)	HR (95% CI)	HR (95% CI)
Overall PRS	2.18 (1.23, 3.86)	2.50 (1.24, 5.05)	1.43 (1.00, 2.05)	1.27 (0.75, 2.15)
No family history	1.69 (0.80, 3.56)	1.85 (0.70, 4.88)	1.22 (0.71, 2.09)	0.77 (0.31, 1.94)
Positive family history	3.12 (1.23, 7.90)	3.31 (1.19, 9.22)	1.52 (0.95, 2.44)	1.46 (0.80, 2.65)
ER-positive PRS	2.12 (1.22, 3.67)	2.12 (1.22, 3.67)	1.46 (1.02, 2.07)	1.27 (0.76, 2.14)
No family history	1.59 (0.75, 3.37)	1.77 (0.67, 4.64)	1.18 (0.69, 2.04)	0.77 (0.31, 1.95)
Positive family history	3.07 (1.31, 7.22)	3.30 (1.28, 8.53)	1.58 (1.01, 2.48)	1.44 (0.81, 2.55)
