# Supplementary material for: Breast Cancer Polygenic Risk Score Associated with Outcomes after In Situ Breast Disease
Source: Cancer Epidemiol Biomarkers Prev. 2025 Oct 1;34(11):1936–45. doi: 10.1158/1055-9965.EPI-25-0529 (PMC12580823; doi:10.1158/1055-9965.EPI-25-0529)
Supplement: Supplemental Table 10 — Table S10. Univariate and multivariate Cox regression models for overall PRS and outcomes after LCIS, in those with a positive family history of breast cancer, and excluding those treated with radiotherapy or mastectomy (N=64). [file epi-25-0529_supplemental_table_10_suppst10.xlsx]

## Sheet: Sheet1
Breast Cancer Polygenic Risk Score Associated With Outcomes After In-Situ Breast Disease
Table S10. Univariate and multivariate Cox regression models for overall PRS and outcomes after LCIS, in those with a positive family history of breast cancer, and excluding those treated with radiotherapy or mastectomy (N=64).
Characteristic	LCIS
	RFS HR	IRFS HR	DFS HR	CDFS HR
	(95% CI)	(95% CI)	(95% CI)	(95% CI)
	Univariate
Overall PRS (continuous)	3.38 (1.30, 8.77)	3.55 (1.25, 10.08)	1.61 (1.00, 2.61)	1.48 (0.83, 2.66)
	Multivariate
Overall PRS (continuous)	4.19 (1.47, 11.92)	3.67 (1.27, 10.65)	1.68 (1.02, 2.75)	1.48 (0.82, 2.66)
Age at diagnosis	0.86 (0.75, 0.99)	0.94 (0.79, 1.13)	0.94 (0.87, 1.02)	1.01 (0.88, 1.15)
