# Supplementary material for: Breast Cancer Polygenic Risk Score Associated with Outcomes after In Situ Breast Disease
Source: Cancer Epidemiol Biomarkers Prev. 2025 Oct 1;34(11):1936–45. doi: 10.1158/1055-9965.EPI-25-0529 (PMC12580823; doi:10.1158/1055-9965.EPI-25-0529)
Supplement: Supplemental Table 11 — Table S11. Univariate and multivariate Cox regression models comparing risk of developing invasive ipsilateral recurrence after DCIS or LCIS. [file epi-25-0529_supplemental_table_11_suppst11.xlsx]

## Sheet: Sheet1
Breast Cancer Polygenic Risk Score Associated With Outcomes After In-Situ Breast Disease
Table S11. Univariate and multivariate Cox regression models comparing risk of developing invasive ipsilateral recurrence after DCIS or LCIS.
Characteristic	IRFS	p-value
	HR (95% CI)
Univariate
In-situ type
DCIS	1 ref	---
LCIS	1.28 (0.64-2.55)	0.482
Multivariate
In-situ type
DCIS	1 ref	---
LCIS	1.19 (0.60-2.38)	0.619
Age at diagnosis	0.98 (0.94-1.02)	0.314
Family history of breast cancer
No history	1 ref	---
Positive family history	1.59 (1.04-2.42)	0.031
