# Supplementary material for: Breast Cancer Polygenic Risk Score Associated with Outcomes after In Situ Breast Disease
Source: Cancer Epidemiol Biomarkers Prev. 2025 Oct 1;34(11):1936–45. doi: 10.1158/1055-9965.EPI-25-0529 (PMC12580823; doi:10.1158/1055-9965.EPI-25-0529)
Supplement: Supplemental Table 12 — Table S12. Univariate logistic regression models for association between tumour characteristics and ipsilateral recurrence (in-situ or invasive) after DCIS. [file epi-25-0529_supplemental_table_12_suppst12.xlsx]

## Sheet: Sheet1
Breast Cancer Polygenic Risk Score Associated With Outcomes After In-Situ Breast Disease
Table S12. Univariate logistic regression models for association between tumour characteristics and ipsilateral recurrence (in-situ or invasive) after DCIS.
Characteristic	OR (95% CI)	p-value
In-situ grade
Low	1 ref	----
Intermediate	0.94 (0.65-1.35)	0.723
High	1.08 (0.65-1.79)	0.775
Tumour size	1.00 (0.99-1.00)	0.223
Age at diagnosis	0.99 (0.96-1.02)	0.413
